# Supplementary material for: Strategies for Efficient Expression of Heterologous Monosaccharide Transporters in Saccharomyces cerevisiae
Source: J Fungi (Basel). 2022 Jan 15;8(1):84. doi: 10.3390/jof8010084 (PMC8778384; doi:10.3390/jof8010084)
Supplement: Supplementary file 1 [file jof-08-00084-s001.zip]

Archive with 1 entries (1 files):
- jof-1512031-supplementary.pdf
